# Supplementary material for: Bare Iron Oxide Nanoparticles as Drug Delivery Carrier for the Short Cationic Peptide Lasioglossin
Source: Pharmaceuticals (Basel). 2021 Apr 24;14(5):405. doi: 10.3390/ph14050405 (PMC8146918; doi:10.3390/ph14050405)
Supplement: Supplementary file 1 [file pharmaceuticals-14-00405-s001.zip]

Archive with 1 entries (1 files):
- pharmaceuticals-1175094-supplementary.pdf
